# Supplementary material for: Regional Specializations of the PAZ Proteomes Derived from Mouse Hippocampus, Olfactory Bulb and Cerebellum
Source: Proteomes. 2015 May 13;3(2):74–88. doi: 10.3390/proteomes3020074 (PMC5217373; doi:10.3390/proteomes3020074)
Supplement: Supplementary File 1 [file proteomes-03-00074-s001.zip]

Archive with 3 entries (3 files):
- proteomes-03-00074-supplementary-S1.xlsx
- proteomes-03-00074-supplementary-S2.docx
- proteomes-03-00074-supplementary-S2.pdf
